# Supplementary material for: Curcumin-Loaded Hydrophobic Surface-Modified Hydroxyapatite as an Antioxidant for Sarcopenia Prevention
Source: Antioxidants (Basel). 2021 Apr 16;10(4):616. doi: 10.3390/antiox10040616 (PMC8073515; doi:10.3390/antiox10040616)
Supplement: Supplementary file 1 [file antioxidants-10-00616-s001.zip]

Archive with 2 entries (1 files):
- supplementary-Supplementary data/
- supplementary-Supplementary data/supplementary-Supplementary data.pdf
